# Supplementary material for: Linking influenza epidemic onsets to covariates at different scales using a dynamical model
Source: PeerJ. 2018 Mar 8;6:e4440. doi: 10.7717/peerj.4440 (PMC5845579; doi:10.7717/peerj.4440)
Supplement: Supplemental Information 4 [file peerj-06-4440-s004.zip]

Archive with 10 entries (7 files):
- modeling_code/
- modeling_code/minusloglikelihood.m
- __MACOSX/
- __MACOSX/modeling_code/
- __MACOSX/modeling_code/._minusloglikelihood.m
- modeling_code/randomize.m
- __MACOSX/modeling_code/._randomize.m
- modeling_code/run_flucovariates.m
- __MACOSX/modeling_code/._run_flucovariates.m
- __MACOSX/._modeling_code
